# Supplementary material for: Differential Expression of Stress Adaptation Genes in a Diatom Ulnaria acus under Different Culture Conditions
Source: Int J Mol Sci. 2024 Feb 15;25(4):2314. doi: 10.3390/ijms25042314 (PMC10888605; doi:10.3390/ijms25042314)
Supplement: Supplementary file 1 [file ijms-25-02314-s001.zip]

Archive with 10 entries (10 files):
- Supplement Data S1.fas
- Supplement Data S2.fas
- Supplement Data S3.fas
- Supplement Data S4.fas
- Supplement Figure S1.pdf
- Supplement Figure S2.pdf
- Supplement Table S1.pdf
- Supplement Table S2.pdf
- Supplement Table S3.pdf
- Supplement Table S4.pdf
