# Supplementary material for: Differential Expression of Stress Adaptation Genes in a Diatom Ulnaria acus under Different Culture Conditions
Source: Int J Mol Sci. 2024 Feb 15;25(4):2314. doi: 10.3390/ijms25042314 (PMC10888605; doi:10.3390/ijms25042314)
Supplement: Supplementary file 1 [file ijms-25-02314-s001.zip › Supplement Data S1.fas]

>EsCM
--------------------------------------------------------------------------------------------------------------------------------------MNSMGVKQGGEERAPAAAAAAAPAAGGGHGQHAAGGGGGGGGKGGKKRGHRAKDIPDEEFDAEIAGGIRADVRMFSGCEDVQ-----TSADVHDVAKFGLPDATG-AGGACTNAVLANVKDSKPDS---------------------------------------------------------------WMSLLKGMRSTLKEKK-FKQIPQLATSKKMDI-HSPFDLSG---GDESGNHKALLIGINYTGGK--GELKGCHNDVKQMREYIT-THGYPADGANLKIVSDD---GEHEEPSKENILKAIKWLVHGA--KAGDSLFMHYSGHGGSVKDNTG--------DEEDNKDETMIPVDYMKSGQIKDDEILKELVMPLPEGVVLS------------VVMDCCHSGSILDLPYSFDAKDG----------ALELVEAGGSGVMQKKK---------------------------NFNVKKKMHKAQGKH------------------------------------------------------------------------------------------------------------------------------
>PtMC1
-------------------------------------------------------------MGNADSKATTSLAEAETVPTGIGRKESCLRSFNDS-----------FEETKNTAADPIHP-ISGRSDRKETAQARDDEISSHITDDQVHVNLAMADLMAYLQVVANNSSHLPLTRRDDPDLDRIEGSLASEEYGKKSAAFIPSDVRVIAGVFTRYGRVWDLPTSEEYNAVDGNHEPGRSYGGACCNALLKVLYDAANDHVDAFHAVAATS----------ASIFDDDDEEEDLYAGMGQSYKSGCSLEYTNP----YSVTITWCDLLRRMKAEMKDIEHV-QVPKISTSRKIDL-SKPFSLIPSNFDPINGQKRSLLIGCNYSDIP-EAQLKASHDDVRSIKDYIVNVHGFPEACGLMTVLMDD---KNHKKPTFLNIVEAFKALSEEA--QPGDAIFIQFSGHGGRVLDSHI-------DTEAESYDEVLVPCDYLQSGLIRDTLIFKTLLAPMRYGVTVT------------ILIDCCDNGMVLELPYSWSTKGDRRSSQPKLALNEDFSFKRFLKVVRTLYESSSFTQLGRTVDIALNP------MNATFKSTTITNDESSVLFEQPEKAVNAASRSSILDNFSLACSTKTLSTPRGDGDGGIVNSTGLSVMKHYSLTKQSLLQQVMNCTLLSPEVDEDFSFDETYQTRTEDHNTFDEEDRSVGYNSSFRSCVTEYEEESRRRGRRRRR
>PtMC3
--------------------------------------------------------------------------------------------------------------------------------------------------------------------------------------------------------------------------------------------------------------------------------------------------------------------------------------------------MGYEQLPQLSSSRWIDV-NRPLTIVP----KGSGRRRAIVVGINYVGQK--GELKACHNDANNVLKYLIEAQGFDPSQ--ILILMDD---GKHTEPTRRNIEDAFVRMTQYS--QPGDVVWVSFSGHGGRAVDISG--------DEDDGYDETLIPLDFMKHGQIIDDDILDMFVKPMKKGVNVTGDFRSRDDFPWKVLMDCCHSGTVLDLPYTYSSGDQ----------KMRTEKNFDFGDGKNATNAKKQKEMEKAERKAAGENSDSDDEGDKKKKKKVKEKEEDPNEGLYDQSPIPPPQPRPPTR--DLPPPPTPPNQCCRIL-----------------------------------------------------------------------------------------
>TpMC1
-------------------------------------------------------------------------------------------------------------------------------------------------------------------MGGDDDNNNEGHTMTKEEFEATKPDE------------LRKDIRMISGCADHQ----TSADVSNVS-SFQLPDPAGRAGGALTSTLLKVLYAD-EQK---------------------------------------------------------TD----FTEVMERLRGHL-KGR-YSQIPQLSSMNPIDV-ETKFDLVP---DSATGTRRAVMIGINYIGDN-PGELSGCHNDVLNMKKYIMDVHGFEEDN--IVVLMDD---GEHTEPTHDNIMNAYKKVIADA--EDGDAIFLHYSGHGTKLRDDDF-------GEEKDGYDEALCPRDFASAGMIRDDDLYDILVKGCPDGVHMV------------SLMDCCHSGSIMDLPYIFKGDGS----------QTEMILDPDMN-IDAFIEQIT-----------------------GKLVEFIKAKMAAGF------------------------------------------------------------------------------------------------------------------------------
>TpMC3
------------------MTDKKRSSKSGKASSSIRTPPPPPKRSPSSGGRSKSGRSIKSSADATPTLSSSATRGTKKNGDAEPRREQSRSKSRSRSKSRGAHDRDGRRSRSKSRPKQQQNKQEQQLVVHSSEARPKQRKSKSSKSLSNKSKSSKSNNGSSARSAPSPSSKSKGNKAVASEFNVKKRQQK---FANQAKKMIPAEVFMISGSHDAQ----TSADVSNINSSFALPNPAGKAGGACTAALMQVLYDAYDDR---------------------------------------------------------REDSLSWVDVLREMRDVL-DSKNYDQIPQLTSSRMIDV-HDPFVITPKSFSKKNNTQRAVLIGINYVG-Q-KGQLSGCHNDVLNVAKYLKEVQGFRKEN--MTILMDD---GNHKSPTKSAILSAYKKIVKES--KEGDVVFCHYSGHGGRIKDDN--------GDEDDGHDETLIPVDFEKAGQIRDDDLLKILVHPMAAGVRMT------------CCMDCCHSGTVLDLPYRFTADGD----------VEEMEMNERVNFTDALWTGMSIAVG-----------VAAGNAVASAVTSAVAPEMMILGGGPNAIQ-----------------------------------------------------------------------------------------------------------------------
>UaMC1
-------------------------------------------------------------------------------------------------------------------------------------------------------------------MG-------FLLNHIKERFEEKKRESQ---I------FPGGTVMMISGCEDSQ----TSADVSDVK-SFQLPDPAGRAGGACTSILLNILYSE-HQK---------------------------------------------------------PEEDMSFVQVLTTMREKL-EEQNFAQIPQLSSSTPIDV-NRTFDLVP---DGSKGTRRALLIGINYIGHE-QGVLSGCQNDVHNMVEYIKDVHGFSEDN--ITILMDD---DEHLMPTKENMMAAYAKIVEDS--EPGDAILLHYSGHGARVKDDDS-------GEESDGHDETLVPVDYDTAGIIRDDELFATIIKPLKNDVCLT------------SIMDCCHSGSVLDLPYIFKADGN----------QEEMDIDENFD-FNHLFGKVG-----------------------GLAAEAVMNHFFKD-------------------------------------------------------------------------------------------------------------------------------
>UaMC2
---------------------------------------------------------------------------------------------------------------------------------------------------------------------------------MGDDYDAKIAQN------------IPSEIHMISGSHDSQ----TSADVSNVS-QFQLPDPAGRAGGACTSALLQVLYKD-QQQ---------------------------------------------------------SGQDLTWVQLLRSMRAAL-QQMGFDQVPQLTSSRMIDV-QKTMYIVP---PNCTGSKRAILVGINYTG-Q-QGQLSGCHNDASNMADYLEKVHGFPRAN--MLILMDD---NRNHAPTKQNIENAFQRVAQYS--QSGDVVFLHYSGHGSRVRDQD--------GDEEDGYDETLVPVDFQRSGQIRDDDIYKMLVKPLRSGVTMT------------CLMDCCHSGTVLDLPYRFTADGD----------VMKR---------NDRFGFFD----------------NAEAVIGAACCLYCLLDIFGAF------------------------------------------------------------------------------------------------------------------------------
>UaMC3
-------------------------------------------------------------------------------------------------------------------------------------------------------------------MAFPGRRNRQSRNVVVARSQPIIPAGINPQFQQQTASLIPAEVRLISGCHSEQ----TSADVSNVNAIAQLPNPAGRAGGACTSALLEILYRN-------------------------------------------------------------ASNNLTFQDLLIQLRQSL-ANKGLEQIPQLTSSRPLELQHTPFSLAG----NPNGRRRALLVGINYIG-Q-NGQLSGCHNDVLNVKKYITQYHQFPEQD--MVVLLDD---GRHPLPTRSNIIGALQKLVQQS--VAGDSVYLHYSGHGGLLSPENFNAFKFNNSESGKAYDETLFPVDHSHSGQIRDFSLFHHFVQPMAAGVVVT------------CVMDCCHSGSVLDLPYSFQPTPAG-----TIQMRENMSSLSNLAFLYILAGGILPPGFENVTENIANNVDGNLDDYFGTGVEEIESDNAGVVDAMTDTMGENAQDFGNTYDDDYVADRGFDFNAGNEEDGDGDAGCGCFADVISSLLNDE--------------------------------------------------------------------
>PtMCP2
---------------------------------------------------------------------------------------------------------------------------------------------------------------------------------MAS-FDEKIKQA------------IPAEFHMISGSHDSQ----TSADVYNTG-KFQLPNPAGRAGGACTSALLQVLYNN-GVA---------------------------------------------------------AG-ELSWVQCLRQMRTAL-NGMGFDQVPQLTSSRLIDV-NTPMAIVP---PTATGRKRAVLIGINYTG-Q-QGQLSGCHNDVKNIIKFLTKVHGFNETE--MLILMDD---GQHHSPTKKNIEDAFTRITQYS--QAGDVVFVHYSGHGGRVRDLD--------GDEDDGFDETLIPVDFKRAGQIIDDDILKILVKPMRQGVTVT------------VLMDCCHSGTVLDLPYRFSADDS----------KMRIDQGN----ANSLFGKLGD--------------MDVAQVACCACLAYVVADMLLN-------------------------------------------------------------------------------------------------------------------------------
>PtMCP4
------------------------------------------------------------------------------------------------------------------------------------------------------------------------------MSNYLERAEELIPAE----------------VRMISGCRDEQ----TSADVSNVA-SFSLPDPAGSAGGACTSAMLKVLYAN-HKA---------------------------------------------------------PQKDLSFQEVLMKMRGIL-SQGRYTQIPQLSSSRPLDI-HQSFNIVP---ANFTGTRRAVMIGINYTG-Q-QGQLSGCHNDVKNMIEFIKDIHGFEDEN--ITILMDD---GAHTEPTYKNILAAYHELVSSA--KAGDAIFCHYSGHGGKVRDDD--------GDEADGYDETLVPVDFNAAGQIRDDDIFSALIGPMPAGVTLT------------SVMDCCHSGTVLDLPYVFKADGE----------QNQMAPPPDFD-FSKLAAMFQAYMVQQG--------ANGQGGIDPNDAIAIVAKECCNIL-----------------------------------------------------------------------------------------------------------------------------
>PtMCP5
-------------------------------------------------------------------------------------------------------------------------------------------------------------------MG-------FLRRQLREQFEKKKPEA------------LQADIRMISGCQDVQ----TSADVSNVA-SFQLPDPAGNAGGACTSTLLNVLYKD-HQT---------------------------------------------------------PEDTMSFVELLNKMRENL-EAKGFSQVPQLTASHPIDV-NVDFDLVP---PAATGTRRALLIGINYVGHE-QGVLRGCHNDVKNMVEYIKAVHGFEDEN--ITILMDD---GEHTAPTHANMIAAYKKIVALS--KADDALFCHFSGHGAKIRDDDR-------GEEDDGYDETLVPIDYHENGMIRDDDLYDILIKPLVQGVHLV------------CLMDCCHSGTVLDLPYVYKADGN----------FTEMEIDENFD-FKKLLGKFGIDDFDKFGGEALGKINGDALGKVGKDALGKLNKFFG--------------------------------------------------------------------------------------------------------------------------------
>TpMCP2
----------------------------------------------------------------------------------------------------------------------------------------------------------------------------------------------------------------------------------------------------------------------------------------------------------------------------------------------------MRRIPNTPRG--------SIGIPP------NGRHKALIIGINYTGTR--AALKGCVNDAKSMQQLLM-RNGFGDDGSHMLLLTDERSRGREYQPNATNIMKAFAWFMKDV--QKGDVLFFHFSGHGGQVPDKTG--------HEADGFNETIVPLDYERAGQISDDVLWGSLVYPMPEGCRLI------------ALMDMCHSGTGLDLPFDYNVDTRR--------WKEDVNPAHSPGDVVLFSG--------------------------CEDAQTSAD------------------------------------------------------------------------------------------------------------------------------------
>TpMCP4
-----------------------------------------------------------------------------------------------------------------------------------------------------------------------------------------------------------------------------------------------------------------------------------------------------------------------------MPSNMSWADLLRKMKTEMQGVGFS-QAPALTSSYKFDL-NTPFSLIPPNFKAGINKKRALLIGCNYRKTP-DAGLKASHDDVRSMKDFLVNVYGFPETSDLMTVLMDD---KHHQHPTHENITEAFKRLAEKS--QPGDAVVVLFSGHGCRVLDSPI-------DSEAESYDEALVPSDYNVSGNIRDTLVFKTLLAPMKKGVTMT------------CIIDCCHTGMMMDLPYIWSSKNDKGEQLPKMSLNNEFSFVRFLKVVKTLYESSVFTKIGKTVGSELDK------QLPAKDDETVTETVG-SLVTIPENEP-PKR---EASLFQLLSCQN--------------------------P--QCLATKVINCTLHEP----EYSDDDTIPK-----------------DNTMDEFYDDVSHDSYSTGSGR--
>TpMCP5
----------------------------------------------------------------------------------------------------------------------------------------------------------------------------------------------------------------------------------------------------------------------------------------------------------------------------------------------------------------------------------------------------------------------------------MATLIDD---GRNEEPTYANIMLAFERVARDS--QPGDTVWVHYSGHGGRLRDDSN--------DESDGYDETLIPADFKRRGQIRDDDVLKYLVKPMKQGVTVT------------VVCDSCHSGTVLDLPYQFIADGK----------HDEMERNAMFLLGKRRKSWKKVTRASGPSASVTSQAILNDLETPDARTYSVNDPYPMTRLPSVPEVDLSPPTNDTPHKSYSMLVSPSPTNMLKRFASVEVVHNEKGNVVEVDEDEEQWEV-----------------------------------------------------------------
>TpMCP6
---------------------------------------------------------------------------------------------------------------------------------------------------------------------------------------------------------------------------------------------------------------------------------------------------------------------------------------------------------------MTIV-ENP-----------TGVKRAVLIGINYVG-Q-QGQLSGCHNDVRNIQDFLQRVHGFQQHN--MTVLMDD---GRHKEPTYAKIMAAFDWIVKES--MAGDTVWIHYSGHGGRVADQD--------GDEDDGYDETLIPVDFQRKGQIRDDDLLKHLVKPMRKGVVVT------------ALMDCCHSGTVLDLPY----------------------------------------------------------------------------------------------------------------------------------------------------------------------------------------------------------
>UaMCP4
MGGSSSKEETVNTNSNNNNRRKLGSKSTSSSQNQPKQKAQEGNTKPIPVGHVESDCNSGDKQSHADTDSSSKVSQTDNRPGAMSTNLSRKKKSNATGITGASSQGNVNGSSKKRGDDPSHNNKYHSKNRTEESDKVSTHASSYVLDDEVKVNLAMADLMAYLQVVANNSANLPLTRRDDPELPKTVSSLTADEYARKSAAFIPADVRVIAGSFTKYGRVWDLPTSDEFNAVDGAHEPGRSYGGACTNAMLKVLYDAANETMTLYQDGGKSENEGDSQIMLNDSLFDDDEEESLLSNGAPLTLTRDRTFQSLVLGDIATQSSLTWATLLRKMKAEIAEIEFA-QAPTLTTTRKFDI-NQPFTLVPPGFDETKNQKRSLLIGCNYGSIQ-GAELKASHDDIRSMKDYIVNVHGFSEAKGTMTVLLDD---DTHKHPTHLNITESFKALSELS--QPGDAVFVHFSGHGGRALDE-------------ESYDEVIVPSDFQTSGIIRDTLIFKTLLAPMRYGVTVT------------ILIDCCDTGMVLDLPYSWTTKTDRIETLAKLTLNDDFSFVRFLKVVKTLYEASTFTQLGKTVGSALNTSGNDLDEDAGEDSETIDDNLTKSTLQDAESKP-QQSKGVQRSFFSALGACNDSGPIDKSSTNNNSNNKHSGGSMTTTPRKQNFLEKVLNCTLTADDDGSDYDDDVYTRG-----------------EDDMGTTTFETEDESYVHRRRRR-
>UaMCP5
MGGTSSKEETVNTNSNSNNRRKLGSKSTSSSQNQPKQKTQEGNTKPIPVGHVESDCNSGDKQSHADTDSSSKVSQTDNRPGAMSTNVSRKKKSNATGTTSASSQGNVNGSSKKRGDDPSHVNKYHPKHRTEESDKVSTHASSYVLDDEVKVNLAMADLMAYLQVVANNSANLPLTRRDDPELPKTVSSLTADEYARKSAAFIPADVRVIAGSFTKYGRVWDLPTSDEFNAVDGAHEPGRSYGGACTNAMLKVLYDAANETMTLYQDGGKSENEGDSQIMLNDSLFDDDEEESLLSNGAPLTLTRDRTFQSLVLGDIATQSSLTWATLLRKMKAEIAEIEFA-QAPTLTTTRKFDI-NQPFTLVPPGFDETKNQKRSLLIGCNYGSIQ-GAELKASHDDIRSMKDYIVNVHGFSEAKGTMTVLLDD---DTHKHPTHLNITESFKALSELS--QPGDAVFVHFSGHGGRALDE-------------ESYDEVIVPSDFQTSGIIRDTLIFKTLLAPMRYGVTVT------------ILIDCCDTGMVLDLPYSWTTKTDRIETLAKLTLNDDFSFVRFLKVVKTLYEASTFTQLGKTVGSALNTSGNDLDEDAGEDSETIDDNLTKSTLQDAESKP-QQSKGVQRSFFSALGACNDSGPIDKSSTNNNSNNKHSGGSMTTTPRKQNFLEKVLNCTLTADDDGSDYDDDVYTRG-----------------EDDMGTTTFETEDESYVHRRRRR-
>UaMCP6
------------------------------------------------------------------------------------------------------------------------------------------------------------------------------------------------------MTEISIKKAIPANVIILSGAQVDTSTRVKYNDSNEIPRITGKIGGKLTTAWIGVMSRYIKD------------------------------------------------------------GKLTWAEMLERTKQTLESDGFHDQLPLLSSSHKFNV-QKPLRLFP---NNSKSTIRVLLIGMQYSQQPKEHQIFHAHSQVEDTRQYLSKYHDVSFKR--MDILTDQ---KDQVQPTRKNILVGMQKLSRAT--KPGDSALILICGHAGRIQTK------------ANGEQETLLPIDFKSEGPITQEDIYKHLICSMPAKSNLV------------CIFDLVESGSLVDLPLLYKHNQS----------TDRFNFISNVAFELELVVGLAIAAAALGVGASSGD------GNCDDCCPSCCDSILNDLFR----------------------------------------------------------------------------------------------------------------------------
>UaMCP7
------------------------------------------------------------------------------------------------------------------------------------------------------------------------------------------------------MTEISIKKAIPANVIILSGAQVDTSTRVKYNDSNEIPRITGKIGGKLTTAWIGVMSRYIKD------------------------------------------------------------GKLTWAEMLERTKQTLESDGFHDQLPLLSSSHKFNV-QKPLRLFP---NNSKSTIRVLLIGMQYSQQPKEHQIFHAHSQVEDTRQYLSKYHDVSFKR--MDILTDQ---KDQVQPTRKNILVGMQKLSRAT--KPGDSALILICGHAGRIQTK------------ANGEQETLLPIDFKSEGPITQEDIYKHLICSMPAKSNLV------------CIFDLVESGSLVDLPLLYKHNQS----------TDRFNFISNVAFELELVVGLAIAAAALGVGASSGD------GNCDDCCPSCCDSILNDLFR----------------------------------------------------------------------------------------------------------------------------
>UaMCP8
------------------------------------------------------------------------------------------------------------------------------------------------------------------------------------------------------MTEISIKKAIPANVIILSGAQVDTSTRVKYNDSNEIPRITGKIGGKLTTAWIGVMSRYIKD------------------------------------------------------------GKLTWGEMLERTKQTLESDGFHDLLPLLSSSHKFNV-QKPLQLFP---NNSKSTIRVLLIGMQYSQQPKEHQIFHSHSQVEDTRQYLSKYHDVSFKR--MDILTDQ---KDQVQPTRKNILVGMQKLSRAT--KPGDSALVLICGHAGRIQTK------------ANGEQETLLPIDFKSEGPITQEDIYKHLICSMPAKSNLV------------CIFDLVESGSLVDLPLLYKHNQT----------TDRFNFISNVAFELELVVGLAIAAAALGVGASSGD------GNCDDCCPSCCDSILDDLFR----------------------------------------------------------------------------------------------------------------------------
>EhCMP
-------------------------------------------------------------------------------------------------------------------------------------------------------------------------------------------------------------------------------------------------------------------------------------------------------------------------------------------------------MTDQSAAGPTTN----FNYLKTG--AGKTERKALCICCSYPGTQ--LALPGCVRDQAAMVDMLP------KQGYDVTFLTDG--DNYHEKPTKANIVREMKKLCAWLSEKEGRQGWISYSGHGAQVPDDEIQKVG--YSEEKDGMDEAMVNIDYQSVGLLTDDELKEVLVFSKGSSLMVF--------------MDCCHSGTILDLPYRLTHEATG------PAYDVIPDCGTIFCVSAALDEQCAYETSEGGVCTRAFLGAYRKGQPPGQMLQKMRAYAQAKKMPQQITMNSNRPFTDADGSFIDADPASGICESLLNCLTGETSATRSIEIGNKQDKGQIPPSKPCTAAGKILPQPTKDYVKSIREKNGYVAQL----------------------------------
