# Supplementary material for: Differential Expression of Stress Adaptation Genes in a Diatom Ulnaria acus under Different Culture Conditions
Source: Int J Mol Sci. 2024 Feb 15;25(4):2314. doi: 10.3390/ijms25042314 (PMC10888605; doi:10.3390/ijms25042314)
Supplement: Supplementary file 1 [file ijms-25-02314-s001.zip › Supplement Data S2.fas]

>TpDSP1
------------------------------------------------------------
-------------------------------------------------MIA-QKKALLA
TLTIVALNNANAFVVPST-TTARPFISRPLYESSMVDQQ-----ESTTS--YQQQHD---
------DDDNDTNKLIMDIPP-------TP-------KATPTPKN--PAHKEGIFSPLVY
AASTVIGPEQLNKVRAQIISLHSDIIKSFVSTSDST-LGKAILRQLFEMTDADNSGYLDK
REVEAALNLLGF-KWLKEKHVEKIFERADLNSDGEISLEEFMAEAPKTLKVNLVKLAKNN
GGDMGLLV
>TpDSP2
------------------------------------------------------------
-------------------------------------------------MIAPQRKALLV
TIALVSLVNNAIAFIPSS-DTN-HFIHRPLHVGTAIEQN-----EDTIAPTTPEPTA---
------EAPMTQKKLIMDIPP-------TPT-----KKSSTVPKHTDTHHKEGPLSPLVH
AASTILGDERLNKVRAKVISYHSDIIKSFIDASESSRLGHIVLQELFHLADTKHLGYLDR
EELDVALHLLGF-KWLTDKHVEKIFERADLNGDGIISLEEFLEEAPKTLRVNLVKLAKNN
GGDLGLLV
>ScDSP2
------------------------------------------------------------
-------------------------------------------------MVNNKQTALVA
IMAISAAHGSSAYVVNTS-TRNTISRSRPLFSTIEDSTERIADAYQQVAEVTASVEKAAA
EAQAAAEASEEASKLIMDIPP----TPVAPK-----KKSPAPKKKANPAHKEGVFSPIVV
AAGTILGQEQLNKR--GVITIHSDLIKSFVGTSDSA-FGQAVLRQLF-IVDADBSGY-DR
EELAVALSLLGF-KWK-EKQVNAIFDRADVNKDGMISLEEFMDEAPRTLKTNLVKLAKNN
GGDMGLLV
>ScDSP1
------------------------------------------------------------
-------------------------------------------------MMKNKQTALVA
IMALSAAHSLTAFVVNTS-TRNTISRSRPLFSTTEESAT-----TNILDDVTATPS----
----------EASEVIMDIPPVAPVAPVAPQ-----KKSSVPKKKANAAHKEGVFSPIVM
AASTILGQEQLNKVRAKAISIHSDLIKSFVGTSESA-FGQGVLQQLFKYVDADRSGYIDK
EELSAALSSLGF-KWLKEKQVNGIFKRADVNGDGMLSLEEFLAEAPRTLKTNLVKLAKNN
GGEMGLLV
>CtDSP1
------------------------------------------------------------
----------------------------------------MSSSQLPDGLAWSAELTPIP
ITMAASK--VTEEVKSEVASEEGEACIPFEAYYCNEQGCW----IGSPEDLAPASPEDFI
VVLPDGRKFSAQTGVQSHAEN----------------IEEIKKDKRK-QATMGLFAPVVT
GAKALLGEQELNKLRGEVIAQHSKVISAFVDTSETP-FGQLVLRRMFEAADKDGNGTLDR
QEVRDALHALGF-TFIEKKQIDQIIGRGDLNGDEVIDFEEFVKETPKTLRSSLIKLAKQN
GHDLGFLA
>CtDSP2
------------------------------------------------------------
----------------------------------------MLGIFLLS-TAWAPMLAPSR
SAVHASMNPVIHVRMSTFPAPEGFAWSSVPELAPGPPAIS----TADAAAAAVAVAGSPS
DSSSWG-PAPAAPAVEPAAVE----------------KKPAAEKKRK-PAANGIFAPIVK
GAKALMGEEELNKLRGEVIAQHSKVISAFVDTSESP-FGQLVIRKMFEAADKDGSGGVDK
EELRAALKALGF-DFLEEKQVSGILERADTSGDEVIDFEEFVKETPRTLRTNLIKLAKKN
GHDLGFLA
>EhDSP1
------------------------------------------------------------
------------------------------------------------------------
------------------------------------------------------------
------MKKMTDPDLCVLPPP----------------GSFPIKTAGA-TTSQGIFAPLVL
GAKSVMGAQELKEFRASVIAKHSKVIAEFVDTSASP-FGQLVLKSMFEYADKDGNGTLDR
QEVREALQDLGF-DFLDEKQVGTIVKKADKDKDEVIDFEEFVKETPKVLRVNLVKLAKRN
GHDLGFLV
>EhDSP2
------------------------------------------------------------
------------------------------------------------------------
------------------------------------------------------------
----------MDLGVQSHKQY----------------DAEEQKKARR-PAPTGLFAPLVV
GAKRVMGEKELNALRADVIVKHSKVIGAFVDTSESR-FGQLVLRQMFEAADKDGNGTLDR
REVRDALHALGF-TFIEDKQLDKIFSRADENDDLVIDFEEFIKETPKTLRTSLT-----N
GHDLGFLA
>PtDSP
------------------------------------------------------------
------------------------------------------MAKLTSIALCAMLTSSSA
FTPTFSSPKQYTCLRMSDLPRQAIPDSIYMQIAMEIPSKN----GHTATGFPNLQEQVIP
QQVHPVESDRVSLSAQALRQK----------------SKPTLPKKMTAKHGDGLFSPLVK
LFKAALGDDRLNKIRAKAIATHSEVIASFVETAESA-SGEAVLDTLFALSDKNGDGHIDE
GELKEALRTLGF-AWIEEKQAKGILSRADKDKKGYITKDEWKAEAPKTLRTNLTKLAKKN
GGDLGFLV
>FcDSP
------------------------------------------------------------
------------------------------------------------------------
-------------------------MDSNLESSSETTTTS----STTTTTPATTPQD---
------TTVKEEQPVAPAAEK----------------KKKPPKKDAS-----GIFAPAVL
LTKDIVGEPKLNKLRAKIIGLHSDVIGKFTATAQTE-FGNQILKLLFQLADKDGNGNIDE
EELTIALGALGF-DFLKEKQIAGIFKRADGDKNGQLDFEEWEKEAPKTLKVALTKLAKKN
GHDLGFLA
>FsDSP
------------------------------------------------------------
------------------------------------------------------------
-----------------MKNRKNLKLIATIMASSAMMMSS----AAFVIRPHSVVAPPSN
IIFSSVATADHDHNLVPQEPP----------------KKNTPKKKADDHHKNGIFSPVVL
AAKGVLGEERLNKIRGNAISLHSDVIGRFVDTAETE-FGQTMLRKLFELADINKNGVIEE
DELVVALQALGFGAFLKEKQLKGIFARADRDENGSIDMEEWLAEAPRTLRTNLVKLAKKN
GGDLGFLV
>ToDSP
MSQYTNHEEEPETNTELGTGGAPRRRRRDVALEEAMWEQPCCWLNLHHISNLHHTLSLSH
SASNESPKSQDPRELEFSRLDNSSHNPKRRSSANKNTEQLYYQSSKPRNKMITRKASLAL
VLAAASVQNTDGFTVGTSSTYRRPTAMRPLHETTDAESVS----TGPIMDVPPAPTDADA
EVMAASMLDSKRKSATAAAAAAARRAPQSPPAYKFKREAGDGKKKRGPKHTVGIVSPIVE
LGKAVLGEDDLNKLRAKIIGYHSDIIKSFVATSDSA-VGNAVLRALFEIVDADNSGYLDK
EEVATALSYLGF-SWLGPKQVDKIFARADENGDNEISIDEFMEEAPKTLKVNLIKLAKKN
GNDLGMLV
>UaDSP
------------------------------------------------------------
------------------------------------------------------------
-------MNTYYLLLATLLGTEVKAFIVQPISGCRLQMSV----ASSSNHHFMEEAVSII
DE----SKAQVTEKNEMPQAA----------------KPKVSKQAKS-HGKDGLLSPIVT
SLKAVIGDDELNKLRGKVIAMHSDIIKSFVDTADTR-LGQAVLKMMFDVADVDGSGTVER
DELERSLKALGF-RFLNEKQIKGIFDRADLDKDGHIDLEEWLTEAPKTLRTNLVKLAKQN
GGDMGLLA
