# Supplementary material for: Differential Expression of Stress Adaptation Genes in a Diatom Ulnaria acus under Different Culture Conditions
Source: Int J Mol Sci. 2024 Feb 15;25(4):2314. doi: 10.3390/ijms25042314 (PMC10888605; doi:10.3390/ijms25042314)
Supplement: Supplementary file 1 [file ijms-25-02314-s001.zip › Supplement Data S3.fas]

>AtALDH12
--MYRVFASRALRAKSLCDKSSTSLASLTLSRLNHS----IP-FATVDAEEL-SGAHPAE
VQSFVQGKWIGSSN-HNTLLDPLNGEP---FIKVAEVDESGTQPFVDSLSQCPKHGLHNP
FKSPERYLLYGDISTKAAHMLALPKVADFFARLIQRVAPKSYQQAAGEVFVTRKFLENFC
GDQVRFLARSFAIPGNHLGQQSHGY--------RWPYGPVTIVTPFNFPLEIPLLQLMGA
LYMGNKPLLKVDSKVSIVMEQMMRLLHYCGLPAEDVDFINSDGKTMNKILLEANPRMTLF
TGSSRVAEKLALDLKGRIRLEDAGFDWKVLGPDVQEVDYVAWQCDQDAYACSGQKCSAQS
MLFVHENWSKTPLVSKLKELAERRKLEDLTIGPVLTFTTEAMLEHMENLLQIPGSKLLFG
GKELKNHSIPSIYGALEPTAVYVPIEEILKDNKTYELVTKEIFGPFQIVTEYKKDQLPLV
LEALERMHAHLTAAVVSNDPIFLQEVIGNSVNGTTYAGLRGRTTGAPQNHWFG-------
PAGDPR------GAGIG------------TPEAIKLVWSCHR--------EVIYDYGPVP
QGWELPPST
>PtALDH12
--------MSNRTAKATLSSVMTKSSILVRRRSMSS----IP-WATMDPKALGTTAEPYA
VPNIVDGKLTSTSK-TIEIIHPLDRDA-YPIFTVPDTQTGEIQPFLDSLRKVTKSGMHNP
LKNPERYLDYGEISRKAGDALMQPDIAEFFIQTIQACVPKSHAQAAGEVRVTAAFLNNFG
GDNVRRLAKSFGVPGDHYGQMSVGH--------RWPYGPVAIVTPFNFPLEIPVLQLMGA
LYMGNKPVLKPSEQVSIVMEQFLRLLHHCGMDEGDVDFLNCRGPVAQAVITQTPVRLTQF
TGSSKVGELLAEATKGKVRLEDAGFDWKIIGPDVGDVDYVAWQCDQDAYATIGQKCSAQS
ICFIHENWKKVGLVEKIKSITEKRNLNDLTAGPTLTVSTKTFLDHTNRLASIPGASVLWG
GEELENHKIPEKYGAVKPTAVFVPLEEMIKE-ENFESCVTEIFAPFQVISFYNDDTIDDV
LSALEKMSHHLTAAVVSNDVSFQTKVLANTVNGTTYAGRRARTTGAPQNHWFG-------
PAGDPR------GAGIG------------TQEAIQLVWSCHR--------EIINDN-LVP
TNWNQPQQS
>TpALDH12
-------------------MSSRTIHTKS---LST-----LPTWATLDPLSLGTSTTPHS
VSNLVSGSWTTAAS-SLIIPNPLDKNA-PPVCEVPDTQVGELQPFVESLRGVPKSGVHNP
LKNVERYVQFGEISRKAGEALSDPQTAEFFAQSIIKTVPKSHAQAMGEVKVTADFLKNFG
GDNVRFLARSFGVPGDHYGQFSHGH--------RWPFGAVAIVAPFNFPLEIPVLQLMGA
LFMGNKPTLKPAEKCALVMEQFLHLLHECGMDKKDVDLLNCQGPVAERLILDADVRLTQF
TGSSRVAEMLLQRTNGKVRIEDAGFDWKIIGPDVDNVDYVAWQCDQDAYACAGQKCSAQS
ILFAHENWENAGLFDKMKKNAATRSLDDLSIAPVLTHTTQSILDHTARLLEIPGARVLFG
GKELDNHTIPECYGAVEPTAVFVPLKEMLKD-ENFGVCTTEIFGPFQVVTTFKEDEMCHV
LDACERMSHHLTAAVVSNDVDFQSAILAHTVNGTTYAGRRARTTGAPQNHWFG-------
PAGDAR------GAGIG------------TPEAIKLVWSCHR--------EIIMDS-VVP
KDWVQPKAT
>FcALDH12A
-------MIRAAALRSGIASLIPTSTKIGAQRLFST----VPSWATVEPKALGLENS-YD
IPNCVDGKWTFAAK-KIEIPHPLNKDAPYPIFTIPDTQIDELQPFLDSLRKVPKSGLHNP
LKNPHRYLEYGEISRKAAEVMSTPEGAEFFAQTIIACVPKSHAQALGEVKVTCAFLKNFA
GDNVRRLAKSFGVPGDHYGQMSVGH--------RWPYGPVALVTPFNFPLEIPVLQLMGA
LYMGNKPVMKPSEPTSLVMEQFLRLLIACGMDPSDVDFLNCRGPVAQELIVQTPVRLTQF
TGSSRVGELLCKATGGKVKVEDAGFDWKVLGPDVGNVDYVAWQCDQDAYALSGQKCSAQS
IMFVHDNYVKAGLLEKIKEIASTRNLADLSVGPVLTHTTKDFLDHTNKLASIPGAKILFG
GEELANHNIPERYGAVEPTAVYVPLEELMKP-EYFEDCVSEIFAPFQVVTTYNDDTLDTV
LQALEGMSHHLTAAVVSNDVAFQTKVLANTVNGTTYAGLRARTTGAPQNHWFG-------
PAGDPR------GAGIG------------TPEAIQLVWSCHR--------EIIHDT-LVP
DGWTAPRAT
>FcALDH12B
-------MIRAAALRSGIASLIPTSTKIGAQRLFST----VPSWATVEPKALGLENS-YD
IPNCVDGKWTFAAK-KIEIPHPLNKDAPYPIFTIPDTQIDELQPFLDSLRKVPKSGLHNP
LKNPHRYLEYGEISRKAAEVMSTPEGAEFFAQTIIACVPKSHAQALGEVKVTCAFLKNFA
GDNVRRLAKSFGVPGDHYGQMSVGH--------RWPYGPVALVTPFNFPLEIPVLQLMGA
LYMGNKPVMKPSEPTSLVMEQFLRLLIACGMDPSDVDFLNCRGPVAQELIVQTPVRLTQF
TGSSRVGELLCKATGGKVKVEDAGFDWKVLGPDVGNVDYVAWQCDQDAYALSGQKCSAQS
IMFVHDNYVKAGLLEKIKEIASTRNLADLSVGPVLTHTTKDFLDHTNKLASIPGAKILFG
GEELANHNIPERYGAVEPTAVYVPLEELMKP-EYFEDCVSEIFAPFQVVTTYNDDTLDTV
LQALEAMSHHLTAAVVSNDVAFQTKVLANTVNGTTYAGLRARTTGAPQNHWFDQPEIHEV
PELELLRPFSWSGRAIGRLFTIRWFQMGGLPACNLVIVIRHRRNWKFELRHHLEHR-MCP
PFLAVTYNR
>NiALDH12A
MLSHLATKGSPRLQQSFLTSTSTTASYIVRAAMSSSSAMAVPNWATVDPTKMGTSAEPYA
VSNLVAGKWTKAQN-TMTIPHPMDKEM-HPIFTIPDTQVSELGPFLDSLKKVPKSGVHNP
LKNPERYVQYGEISRKAGAALSTPEIAEYFTQCIMACVPKSHAQAAGEVRVTAAFLNNFA
GDNVRRLAKSFGVPGDHYGQMSVGH--------RWPYGPVALVTPFNFPLEIPVLQLMGA
LFMGNKPVLKPSEQVSFVMEQFLRLLVDCGMDPNDVDFLNCKGPVAQELITGVPVRVTQF
TGSSRVAELLLKATGGKVKIEDAGFDWKVIGPDVGDVDYVAWQCDQDAYASIGQKCSAQS
ICFIHENWKEVGLLEKMQAKAAQRKLDDFTVGPVLTVTTQQILDHTNKLASLPGAKVLWG
GKELTGHKIPEIYGAVEPTAVFVPLEEMMKK-ENFDTCVNEIFAPFQVITYYNDDNLDLV
LQALEGMSHHLTAACVSNDPVFQSKILANTVNGTTYAGRRARTTGAPQNHWFG-------
PAGDPR------GCGIG------------TPEAIQLVWSCHR--------EIIHDS-FVP
STWTDGPQS
>NiALDH12B
MLSHLATKGSPRLQQSFLTSTSTTASYIVRAAMSSS-SMAVPTWATVDPTKMGTSAEPYA
VSNLVGGKWTKAQN-TMTIPHPMDKDM-HPIFTIPDTQVSELGPFLDSLKKVPKSGVHNP
LKNPERYVQYGEISRKAGAALSTPEIAEYFTQCIMACVPKSHAQAAGEVRVTAAFLNNFA
GDNVRRLAKSFGVPGDHYGQMSVGH--------RWPYGPVALVTPFNFPLEIPVLQLMGA
LFMGNKPVLKPSEQVSFVMEQFLRLLVDCGMDPNDVDFLNCKGPVAQELITGVPVRVTQF
TGSSRVAELLLKATGGKVKIEDAGFDWKVIGPDVGDVDYVAWQCDQDAYASIGQKCSAQS
ICFIHENWKEVGLLEKMQAKAAQRKLDDFTVGPVLTVTTQQILDHTNKLASLPGAKVLWG
GKELTGHKIPEIYGAVEPTAVFVPLEEMMKK-ENFDTCVNEIFAPFQVITYYNDDNLDLV
LQALEGMSHHLTAACVSNDPVFQSKILANTVNGTTYAGRRARTTGAPQNHWFG-------
PAGDPR------GCGIG------------TPEAIQLVWSCHR--------EIIHDS-FVP
STWTDGPQS
>CtALDH12
-------MIRSSISKIELRKTARCTGIISTRCLGS-----IP-WATLEPKQLGVDSSPHH
VPNIVNGIWQQDIKGKMFIPNPMDKDS-PSLFSLADTSIAELEPFRESMRSVPKSGLHNP
LKNVDRYLMYGEISRKAGAALSDPVIQEFFTQAIMKCVPKSHAQAKGEVMVTAAFLNNFA
GDNVRFLARSFGNPGDHYGQQSNGF--------RWPYGPVAIVAPFNFPLEIPVLQLMGA
LYMGNKPVLKPAEKVAFVMEQFLHLLHHCGMPKEDVDLLNCQGPVAEELITSSPIRLTQF
TGSSRVAEHLSKVTAGKVKIEDAGFDWKILGPDVANVDYVAWQCDQDAYATIGQKCSAQS
ILFVHENYEKAGLLDKIKENASKRQLEDFTIGPVLTHTTQNILDHIETLLKVPGSSVLFG
GKELENHNIPSEYGAVEPTAVYIPIEQMLKE-EYYESCVTELFAPFQVVTTYKDNQLDLV
LEACERMSHHLTAAVVSNDASFQTKVLANTVNGTTYAGQRARTTGAPQNHWFG-------
PAGDPR------GAGIG------------TPEAIKLVWSCHR--------EIIHDS-IIP
EDWVQPKAT
>SmALDH12
-----------MMLSLRLSTSSAALRRNSRRCITS-----LPSWATLDPTSLGSAPTPHS
VTNLVNGQWNTPAK-SLIIPNPMDKDA-PPVCTVPDTQPEELTPFIESMNRIPKSGVHNP
LKNVERYLQFGEISRRAGAALSDPTIADFFIQTIQKTVPKSHAQAAGEVKVTADFLNNFG
GDNVRFLARSFGVPGDHYGQFSNGH--------RWPYGPVAIIAPFNFPLEIPVLQLMGA
LFMGNKPVLKPAEKCALVMEQFLHLLHDCGMDRNDVDLLNCQGPVAESLILNSNIRLTQF
TGSSRVADMLLEKTKGKVKIEDAGFDWKILGPDVEDVDYVAWQCDQDAYACSGQKCSAES
ILFAHENWEKAGLFDKMKENASTRSLDDLSVAPVLTHTTKDFLGHTARLLEIPGAKLMFG
GKELDNHNIPEVYGAVEPTAVFVPLKEMLKD-ENFEVCTTEIFAPFQVVTTFADDERSLV
IEACERMSNHLTAAVVSNDVEFQTAILANTVNGTTYAGRRARTTGAPQNHWFG-------
RECLHV------ISYLL------------VSQLADPLPRSYP--------SLLKIS-FHH
SCRGC----
>UaALDH12
-------MRLALAGKMNSRPLIQKANES-TRMLSST----LSSWATVDPTILGVECS-YN
VPNIVDGKWSFTSK-SIDIPHPLKKDAPHALFTIPDTQVDELQPFLESLRKVPKSGMHNP
LKNPHRYLEYGEISRKAAEIMSTPEGADFFAQTIIACVPKSYAQALAEVKVTCAFLKNFA
GDNVRRLAKSFGVPGDHYGQMSVGHRIYFPINFRWPYGPVALVTPFNFPLEIPVLQLMGA
LYMGNKPVLKPSEPTALVMEQFIRLLIHCGMDPADVDLLNCRGPVAQELIVQTPVRLTQF
TGSSRVGELLCRATGGKVKVEDAGFDWKVLGPDVANVDYVAWQCDQDAYALSGQKCSAQS
ILFVHENYEKAGLLEKIKEIASTRNLSDLSVGPVMTHTTKNILEHTNKLAAIPGAKVLFG
GKELVGHTIPERYGAVEPTAVYVPLEEMMRP-ENFETCVSEIFAPFQVVTTYTDETLDTV
LQALEGMSHHLTAAVVSNDVSFQTKVLANTVNGTTYAGLRARTTGAPQNHWFG-------
PAGDPR------GAGIG------------TPEAIQLVWSCHR--------EIIHDS-LIP
DDWTQPKAT
